# Supplementary material for: The relationship between college students’ learning engagement and academic self-efficacy: a moderated mediation model
Source: Front Psychol. 2024 Sep 3;15:1425172. doi: 10.3389/fpsyg.2024.1425172 (PMC11407112; doi:10.3389/fpsyg.2024.1425172)
Supplement: Supplementary file 1 [file Data_Sheet_1.zip]

Archive with 49 entries (44 files):
- supplementary materials/
- supplementary materials/manuscript/
- supplementary materials/manuscript/Chinese article/
- supplementary materials/manuscript/Chinese article/2023.11.13Chinese article.doc
- supplementary materials/manuscript/Chinese article/2023.11.22Chinese article.doc
- supplementary materials/manuscript/Chinese article/2023.11.23Chinese article.doc
- supplementary materials/manuscript/Chinese article/2023.12.06Chinese article.doc
- supplementary materials/manuscript/Chinese article/2023.12.18Chinese article.doc
- supplementary materials/manuscript/Chinese article/2023.12.19Chinese article.doc
- supplementary materials/manuscript/Chinese article/202312.18Chinese article.doc
- supplementary materials/manuscript/Chinese article/20231218Chinese article.doc
- supplementary materials/manuscript/Chinese article/20231219Chinese article.doc
- supplementary materials/manuscript/Chinese article/2024.1.10Chinese article.doc
- supplementary materials/manuscript/Chinese article/2024.1.3Chinese article.doc
- supplementary materials/manuscript/Chinese article/2024.12.30Chinese article.doc
- supplementary materials/manuscript/Chinese article/2024.3.19Chinese article.doc
- supplementary materials/manuscript/English article/
- supplementary materials/manuscript/English article/2024.1.3Aricle.docx
- supplementary materials/manuscript/English article/2024.1.5Aricle.docx
- supplementary materials/manuscript/English article/2024.2.28Aricle.docx
- supplementary materials/manuscript/English article/2024.3.3Article.docx
- supplementary materials/manuscript/English article/20240310_Article_Text.docx
- supplementary materials/manuscript/English article/20240313Article_Text.docx
- supplementary materials/manuscript/English article/20240320Article_Text.docx
- supplementary materials/manuscript/English article/20240323Article_Text.docx
- supplementary materials/manuscript/English article/20240325Article_Text.docx
- supplementary materials/manuscript/English article/20240327Article_Text.docx
- supplementary materials/manuscript/English article/20240328Article_Text.docx
- supplementary materials/manuscript/English article/20240329Article_Text.docx
- supplementary materials/manuscript/English article/20240402Article_Text.docx
- supplementary materials/manuscript/English article/20240429Article_Text.docx
- supplementary materials/WeChat Chat Records Pictures/
- supplementary materials/WeChat Chat Records Pictures/April.1.jpg
- supplementary materials/WeChat Chat Records Pictures/April.18.jpg
- supplementary materials/WeChat Chat Records Pictures/Dec.22.jpg
- supplementary materials/WeChat Chat Records Pictures/Dec.27.jpg
- supplementary materials/WeChat Chat Records Pictures/Dec.29.jpg
- supplementary materials/WeChat Chat Records Pictures/Dec.30.jpg
- supplementary materials/WeChat Chat Records Pictures/Fab.28.jpg
- supplementary materials/WeChat Chat Records Pictures/Feb.20.jpg
- supplementary materials/WeChat Chat Records Pictures/Feb.5.jpg
- supplementary materials/WeChat Chat Records Pictures/Jan.2.jpg
- supplementary materials/WeChat Chat Records Pictures/Jan.25.jpg
- supplementary materials/WeChat Chat Records Pictures/Jan.27 (2).jpg
- supplementary materials/WeChat Chat Records Pictures/Jan.27 (3).jpg
- supplementary materials/WeChat Chat Records Pictures/Jan.27.jpg
- supplementary materials/WeChat Chat Records Pictures/Jan.28.jpg
- supplementary materials/WeChat Chat Records Pictures/Jan.29.jpg
- supplementary materials/WeChat Chat Records Pictures/Mar.29.jpg
